# Supplementary material for: Robotic-assisted lymphovenous anastomosis to treat periorbital lymphedema and systematic review of lymphatic reconstruction of face and neck lymphedema
Source: J Robot Surg. 2025 Jul 12;19(1):380. doi: 10.1007/s11701-025-02552-6 (PMC12255657; doi:10.1007/s11701-025-02552-6)
Supplement: Supplementary file 1 — Supplementary file1 (XLSX 51 KB) [file 11701_2025_2552_MOESM1_ESM.xlsx]

## Sheet: Author information
Title	Robotic-Assisted Lymphovenous Anastomosis to Treat Periorbital Lymphedema and Systematic Review of Lymphatic Reconstruction of Face and Neck Lymphedema
Journal name	Journal of Robotic Surgery
Authors	Carlotta Imholz, Claudine Schaller, MD, Jennifer A. Watson, MD, Carmen E. Zurfluh, MD, Alexandru Grigorean, MD, Nicole Lindenblatt, MD
Corresponding author	Nicole Lindenblatt, Department of Plastic Surgery and Hand Surgery, University Hospital Zurich, E-mail: nicole.lindenblatt@usz.ch
Detailed literature search strategy, March 12, 2025

## Sheet: Medline Ovid
Database	Medline via Ovid
Date	12 March 2025
No.	Query	Results	Comments
1	Laryngeal Edema/ or ((exp "Head and Neck Neoplasms"/ or exp Head/ or exp Neck/) and (Lymphedema/ or Edema/)) or exp *"Head and Neck Neoplasms"/co or ((lymphedem* or lymphoedem* or edema) adj6 (head or neck or face or facial or nose or nasal or sinus* or eye* or occipital or jaw or mandib* or oral or mouth or tongue or submental or brain or scalp or cranio* or skull or laryn*)).ti,ab,kw.	32129
2	Lipectomy/ or ((exp Lymphedema/ or exp Lymphatic Vessels/ or Lymphoid Tissue/) and (exp Extremities/su or Surgical Procedures, Operative/ or Plastic Surgery Procedures/ or exp Anastomosis, Surgical/ or Microsurgery/)) or (exp *Lymph Nodes/ and exp Transplantation/) or exp Lymph Nodes/tr or Lymphedema/su or (Robotics/ and (Surgical Procedures, Operative/ or Microsurgery/ or Plastic Surgery Procedu…	47774
3	1 and 2	127
4	limit 3 to (english or german)	118
5	4 not (animals not humans).sh.	113
6	limit 5 to congress	0
7	5 not 6	113												Database	Medline via Ovid
														Date	12 March 2025
														No.	Query	Results	Comments
														1	Laryngeal Edema/ or ((exp "Head and Neck Neoplasms"/ or exp Head/ or exp Neck/) and (Lymphedema/ or Edema/)) or exp *"Head and Neck Neoplasms"/co or ((lymphedem* or lymphoedem* or edema) adj6 (head or neck or face or facial or nose or nasal or sinus* or eye* or occipital or jaw or mandib* or oral or mouth or tongue or submental or brain or scalp or cranio* or skull or laryn*)).ti,ab,kw.	32129
														2	Lipectomy/ or ((exp Lymphedema/ or exp Lymphatic Vessels/ or Lymphoid Tissue/) and (exp Extremities/su or Surgical Procedures, Operative/ or Plastic Surgery Procedures/ or exp Anastomosis, Surgical/ or Microsurgery/)) or (exp *Lymph Nodes/ and exp Transplantation/) or exp Lymph Nodes/tr or Lymphedema/su or (Robotics/ and (Surgical Procedures, Operative/ or Microsurgery/ or Plastic Surgery Procedu…	47774
														3	1 and 2	127
														4	limit 3 to (english or german)	118
														5	4 not (animals not humans).sh.	113
														6	limit 5 to congress	0
														7	5 not 6	113

## Sheet: Embase
Database	Embase via Elsevier
Date	12 March 2025
No.	Query	Results	Comments
#6	#5 NOT [conference abstract]/lim	130
#5	#4 NOT (('animal'/de OR 'animal experiment'/exp OR 'nonhuman'/de) NOT ('human'/exp OR 'human experiment'/de))	169
#4	#3 AND ([english]/lim OR [german]/lim)	172
#3	#1 AND #2	178
#2	'lymphovenous anastomosis'/exp OR 'lipectomy'/exp OR 'liposuction'/exp OR (('lymphedema'/exp/mj OR 'lymph vessel'/exp OR 'lymphoid tissue'/de) AND ('surgery'/mj OR 'microsurgery'/exp OR 'reconstructive surgery'/exp OR 'anastomosis'/exp OR 'microvascular surgery'/exp)) OR ('lymph node'/exp/mj AND 'transplantation'/exp) OR 'robot assisted microsurgery'/exp OR 'robot assisted surgery'/de OR 'robotic…	75873
#1	'head and neck lymphedema'/exp OR 'face edema'/exp OR 'neck edema'/exp OR (('head and neck disease'/exp OR 'head'/exp OR 'neck'/exp) AND 'lymphedema'/de) OR (((lymphedem* OR lymphoedem* OR edema) NEAR/6 (head OR neck OR face OR facial OR nose OR nasal OR sinus* OR eye* OR occipital OR jaw OR mandib* OR oral OR mouth OR tongue OR submental OR brain OR scalp OR cranio* OR skull OR laryn*)):ti,ab,kw)	40288

## Sheet: Cochrane
Database	Cochrane CENTRAL via Cochrane Library (Wiley)
Date	12 March 2025
No.	Query	Results	Comments
1	((lymphedem* OR lymphoedem* OR edema) NEAR/6 (head OR neck OR face OR facial OR nose OR nasal OR sinus* OR eye* OR occipital OR jaw OR mandib* OR oral OR mouth OR tongue OR submental OR brain OR scalp OR cranio* OR skull OR laryn*)):ti,ab,kw	3492
2	((lymphedem* OR lymphoedem* OR lymphovascular OR lymphat* OR microlymphat* OR "lymph node" OR lymphnode OR lympho*venous OR "lympho venous" OR lympathic-venous OR lympathico-lymphatic OR lympholymphat* OR "thoracic duct vein" OR "thoracic duct-to-vein") NEAR/3 ((surgical NEXT treatment*) OR surgery OR microsurgery OR microsurgical OR anastomosis OR anastomotic OR reconstruct* OR bypass OR shunt O…	4620
3	#1 AND #2	12	All results are in Trials (no Reviews or Protocols); all results are in English

## Sheet: Web of Science
Database	Web of Science Core Collection and Preprint Citation Index
Date	12 March 2025
No.	Query	Results CC	Results PCI	Comments
1	TS=((lymphedem* OR lymphoedem* OR edema) NEAR/6 (head OR neck OR face OR facial OR nose OR nasal OR sinus* OR eye* OR occipital OR jaw OR mandib* OR oral OR mouth OR tongue OR submental OR brain OR scalp OR cranio* OR skull OR laryn*))	22706	58
2	TS=((lymphedem* OR lymphoedem* OR lymphovascular OR lymphat* OR microlymphat* OR "lymph node" OR lymphnode OR lympho*venous OR "lympho venous" OR lympathic-venous OR lympathico-lymphatic OR lympholymphat* OR "thoracic duct vein" OR "thoracic duct-to-vein") NEAR/3 ("surgical treatment*" OR surgery OR microsurgery OR microsurgical OR anastomosis OR anastomotic OR reconstruct* OR bypass OR shunt OR …	56062	1633
3	#2 AND #1	59	0	No results in Preprint Citation Index
4	#2 AND #1 and English or German (Languages)	59		No meeting abstracts in final result set

## Sheet: CT.gov
Trial Register	US Clinical trials register via clinicaltrials.gov
Date	12 March 2025
Search field	Query	Results	Comments
Condition/ disease	(head AND lymphedema) OR (neck AND lymphedema) OR (face AND lymphedema) OR (nose AND lymphedema) OR (sinus AND lymphedema) OR (eyelid AND lymphedema) OR (mouth AND lymphedema) OR (submental AND lymphedema) OR (brain AND lymphedema) OR (cranial AND lymphedema) OR (head AND edema) OR (neck AND edema) OR (face AND edema) OR (nose AND edema) OR (sinus AND edema) OR (eyelid AND edema) OR (mouth AND ed…	139
Intervention/ treatment	surgery	54565
	Combined results	42

## Sheet: WHO ICTRP
Trial Register	WHO International Clinical Trials Registry Platform via Search Portal
Date	12 March 2025
Search field	Query	Results	Comments
Simple search (all fields)	((lymphedem* OR lymphoedem* OR edema) AND (head OR neck OR face OR facial OR nose OR nasal OR sinus* OR eye* OR occipital OR jaw OR mandib* OR oral OR mouth OR tongue OR submental OR brain OR scalp OR cranio* OR skull OR laryn*)) AND (surgery OR surgical OR microsurgery OR microsurgical OR anastomosis OR anastomotic OR reconstruction OR bypass OR shunt OR transplant* or transfer OR flap OR LVA OR…	204

## Sheet: LILACS
Database	LILACS via VHL Regional Portal
Date	12 March 2025
No.	Query	Results	Comments
1	((lymphedem* OR lymphoedem* OR lymphovascular OR lymphat* OR microlymphat* OR "lymph node" OR lymphnode OR lympho*venous OR "lympho venous" OR lympathic-venous OR lympathico-lymphatic OR lympholymphat* OR "thoracic duct vein" OR "thoracic duct-to-vein") AND ("surgical treatment*" OR surgery OR microsurgery OR microsurgical OR anastomosis OR anastomotic OR reconstruct* OR bypass OR shunt OR transp…	1445	Search in Title, abstract, subject
2	#1 AND db:("LILACS") AND instance:"regional"	26
3	#2 AND la:("en")	11
