# Supplementary material for: Robotic-assisted lymphovenous anastomosis to treat periorbital lymphedema and systematic review of lymphatic reconstruction of face and neck lymphedema
Source: J Robot Surg. 2025 Jul 12;19(1):380. doi: 10.1007/s11701-025-02552-6 (PMC12255657; doi:10.1007/s11701-025-02552-6)
Supplement: Supplementary file 2 — Supplementary file2 (XLSX 10 KB) [file 11701_2025_2552_MOESM2_ESM.xlsx]

## Sheet: Tabelle1
Title	Robotic-Assisted Lymphovenous Anastomosis to Treat Periorbital Lymphedema and Systematic Review of Lymphatic Reconstruction of Face and Neck Lymphedema
Journal name	Journal of Robotic Surgery
Authors	Carlotta Imholz, Claudine Schaller, MD, Jennifer A. Watson, MD, Carmen E. Zurfluh, MD, Alexandru Grigorean, MD, Nicole Lindenblatt, MD
Corresponding author	Nicole Lindenblatt, Department of Plastic Surgery and Hand Surgery, University Hospital Zurich, E-mail: nicole.lindenblatt@usz.ch
JBI clinical appraisal tool for case reports
Publication	1. Were patient's demographic characteristics clearly described?	2. Was the patient's history clearly described and presented as a timeline?	3. Was the current clinical condition of the patient on presentation clearly described?	4. Were diagnostic tests or assessment methods and the results clearly described?	5. Was the intervention(s) or treatment procedure(s) clearly described?	6. Was the post‐intervention clinical condition clearly described?	7. Were adverse events (harms) or unanticipated events identified and described?	8. Does the case report provide takeaway lessons?
Kaciulyte et al. [15], 2025	+	+	+	+	+	+	+	+
Cha et al. [17], 2024	+	+	+	+	+	+	U	+
Hong et al. [22], 2023	+	+	+	+	+	+	U	+
Hattori et al. [25], 2021	+	+	+	+	+	+	+	+
Inatomi et al. [4], 2018	+	+	+	+	+	+	U	+
Felmerer et al. [23], 2011	+	+	+	U	+	+	U	+
Mihara et al. [13], 2011	+	+	+	+	+	+	+	+
Withey et al. [7], 2001	+	+	+	+	+	+	U	+
Yes (+); No (-); Unclear (U); Not applicable (NA)
