# Supplementary material for: Robotic-assisted lymphovenous anastomosis to treat periorbital lymphedema and systematic review of lymphatic reconstruction of face and neck lymphedema
Source: J Robot Surg. 2025 Jul 12;19(1):380. doi: 10.1007/s11701-025-02552-6 (PMC12255657; doi:10.1007/s11701-025-02552-6)
Supplement: Supplementary file 3 — Supplementary file3 (XLSX 10 KB) [file 11701_2025_2552_MOESM3_ESM.xlsx]

## Sheet: Tabelle1
Title	Robotic-Assisted Lymphovenous Anastomosis to Treat Periorbital Lymphedema and Systematic Review of Lymphatic Reconstruction of Face and Neck Lymphedema
Journal name	Journal of Robotic Surgery
Authors	Carlotta Imholz, Claudine Schaller, MD, Jennifer A. Watson, MD, Carmen E. Zurfluh, MD, Alexandru Grigorean, MD, Nicole Lindenblatt, MD
Corresponding author	Nicole Lindenblatt, Department of Plastic Surgery and Hand Surgery, University Hospital Zurich, E-mail: nicole.lindenblatt@usz.ch
JBI clinical appraisal tool for case series
Publication	1. Were there clear criteria for inclusion in the case series?	2. Was the condition measured in a standard, reliable way for all participants included in the case series?	3. Were valid methods used for identification of the condition for all participants included in the case series?	4. Did the case series have consecutive inclusion of participants?	5. Did the case series have complete inclusion of participants?	6. Was there clear reporting of the demographics of the participants in the study?	7. Was there clear reporting of clinical information of the participants?	8. Were the outcomes or follow-up results of cases clearly reported?	9. Was there clear reporting of the presenting site(s)/clinic(s) demographic information?	10. Was statistical analysis appropriate?
Lin et al. [14], 2024	+	+	+	+	+	+	+	+	+	+
Ayestaray et al. [24], 2012	+	+	+	U	U	+	+	+	+	+
Yes (+); No (-); Unclear (U); Not applicable (NA)
